# Supplementary material for: Swallowing Assessment in Post-Comatose Patients: A Feasibility Study on the SWADOC Tool
Source: J Clin Med. 2024 May 31;13(11):3268. doi: 10.3390/jcm13113268 (PMC11173236; doi:10.3390/jcm13113268)
Supplement: Supplementary file 1 [file jcm-13-03268-s001.zip]

Archive with 2 entries (2 files):
- jcm-2964910-FileS1.pdf
- jcm-2964910-TableS1.pdf
